# Supplementary material for: An immune-competent lung-on-a-chip for modelling the human severe influenza infection response
Source: Nat Biomed Eng. 2025 Sep 23;10(5):897–919. doi: 10.1038/s41551-025-01491-9 (PMC12969995; doi:10.1038/s41551-025-01491-9)
Supplement: Supplementary file 4 — Statistical source data for plots in Fig. 1. [file 41551_2025_1491_MOESM4_ESM.xlsx]

## Sheet: Sheet1
Figure 1
M	Epithelial Permeability
LOC	Mϕ-LOC	IC-LOC
246.439	188.654	224.909
241.784	206.946	253.624
244.946	242.796	189.022
