# Supplementary material for: An immune-competent lung-on-a-chip for modelling the human severe influenza infection response
Source: Nat Biomed Eng. 2025 Sep 23;10(5):897–919. doi: 10.1038/s41551-025-01491-9 (PMC12969995; doi:10.1038/s41551-025-01491-9)
Supplement: Supplementary file 5 — Statistical source data for plots in Fig. 2. [file 41551_2025_1491_MOESM5_ESM.xlsx]

## Sheet: Sheet1
Figure 2
B	RNA-FISH
LOC MOI 10	2293	1891	1450	980	858	575	371	258	251	242	224	220	190	190	187	187	176	173	172	172	160	159	151	150	145	143	136	126	124	123	118	116	109	104	98	96	96	93	92	90	88	87	87	86	80	77	75	75	74
IC-LOC MOI 10	1	1	1	1	1	1	1	1	1	1	1	1	1	1	1	1	1	1	1	1	1	1	1	1	1	1	1	1	1	1	1	1	1	1	1	1	1	1	1	1	1	1	1	1	1	2	2	2	2
LOC MOI 1	21	21	20	20	20	20	19	18	18	18	18	18	18	17	16	16	16	16	15	14	14	14	14	14	14	13	13	13	13	13	13	13	13	13	12	12	12	12	11	11	11	11	11	11	11	11	10	10	10
IC-LOC MOI 1	12	12	11	11	11	10	10	10	9	9	9	9	9	9	8	8	8	8	7	7	7	7	7	7	7	7	6	6	6	6	6	6	6	6	6	6	6	6	5	5	5	5	5	5	5	5	4	4	4
LOC MOI 0.1	13	13	13	13	13	12	12	12	12	12	12	11	11	11	11	11	11	10	10	10	10	10	10	10	10	10	10	9	9	9	9	9	9	9	8	8	8	8	8	8	8	8	8	8	8	8	8	8	8
IC-LOC MOI 0.1	1	1	1	1	1	1	1	1	1	1	1	1	1	1	1	1	1	1	1	1	1	1	1	1	1	1	1	1	1	1	1	1	1	1	1	1	1	1	1	1	1	1	1	1	1	1	1	1	1
C	ATP Activity
LOC	Mϕ-LOC	IC-LOC	Uninfected
3958.3	4643.3	6055.3	5758.3
3333.3	5401.3	5307.3	6507.3
4496.3	5375.3	4515.3	6977.3
4698.3	5279.3	4307.3	6776.3
4556.3	4602.3	5339.3	6624.3
4676.3	4975.3	5766.3	6138.3
3965.3	4346.3	4429.3	5439.3
3942.3	4859.3	4738.3	6148.3
4486.3	4955.3	5004.3	5705.3
D	Antigen Concentration
LOC	Mϕ-LOC	IC-LOC
164.4	90.2	64.4
224.4	76.4	120.4
252.4	188.4	156.4
200.4	192.4	148.4
144.4	144.2	72.4
176.4	60.4	100.4
E
LDH Activity					Airway Permeability
MOI = 0	MOI = 0.1	MOI = 1	MOI =10		MOI = 0	MOI = 0.1	MOI = 1	MOI = 10
0.95672	0.95672	1.09339	1.23007		1.00839	0.955692	0.960351	0.575037
1.09339	0.984055	1.06606	1.31207		0.989337	1.09648	0.980848	0.48228
0.874715	0.90205	1.09339	1.14806		1.00228	1.09804	0.973187	0.627109
0.95672	0.95672	1.06606	1.23007
1.09339	0.984055	1.14806	1.2574
1.12073	0.929385	1.09339	1.28474
0.929385	0.95672	1.06606	1.42141
1.09339	0.984055	1.14806	1.14806
0.874715	0.984055	1.09339	1.1754
1.09339			1.23007
1.06606			1.42141
0.84738			1.39408
F
LDH Activity					Airway Permeability
MOI = 0	MOI = 0.1	MOI = 1	MOI =10		MOI = 0	MOI = 0.1	MOI = 1	MOI = 10
1.0639	1.08307	0.872204	1.05431		0.791805	1.27328	1.13998	1.39564
1.05431	1.02556	0.929712	1.01597		1.26334	0.799418	1.06176	0.920782
1.0639	1.01597	0.891374	1.05431		0.94486	0.942444	1.42463	0.731549
0.872204	1.00639	0.872204	0.958466
0.86262	0.968051	0.939297	1.01597
0.891374	0.996805	0.920128	1.1885
1.09265	1.07348	0.968051	0.958466
1.05431	1.07348	0.929712	0.929712
1.04473	1.02556	0.900958	1.12141
G	Airway 24hr Fold Change
	IL1β				IL6				TNF-α				IP10				IFN-λ1				IL8				IL12p70				IFN-α2				IFN-λ2/3				GM-CSF				IL10
LOC MOI = 0	1.1321	1.09857	1.08762	0.783182	0.612001	0.674934	2.06308	0.858826	1.68599	1.62825	1.59241	1.73501	1.7109	1.23554	1.14342	2.47381	1.19528	1.38745	1.09377	1.53749	1.30099	1.32599	1.06641	0.872011	1.06641	0.960743	0.709635	0.689799	1.49681	1.26176	1.09892	1.73323	1.06641	1.06641	1.06641	1.18773	0.937479	1.6383	1.6672	1.01891	1.06641	1.00668	0.655676	1.06641
LOC MOI = 0.1	1.45575	1.37362	0.958881		2.39007	9.79766	1.86929		2.43708	1.02057	1.42892		25.5873	10.1571	2.07546		3.30737	1.74196	0.924656		1.69717	1.06641	1.10189		2.65543	1.79372	1.51014		0.713639	1.5599	1.27414		2.16194	1.34211	1.07916		6.5222	9.32572	5.7201		1.06641	1.06641	1.06641
LOC MOI = 1	1.08896	0.815796	1.467	1.69729	23.0338	8.43651	10.6558	0.648216	1.10662	0.784613	1.79133	0.889096	196.699	19.0223	28.815	4.84994	15.0834	2.243	3.66302	1.60955	2.66867	2.62021	1.97477	0.916588	1.07333	2.26998	1.44487	0.719666	1.78038	2.09542	2.18732	0.580991	9.23931	1.45907	2.74784	1.06641	14.3024	5.01446	30.6749	0.849378	1.06641	1.06641	1.06641	1.06641
LOC MOI = 10	0.774442	1.43796	1.4163		0.692984	8.03711	8.59145		0.94948	1.9963	1.27956		10.0908	56.3294	3.55971		1.12925	3.18738	1.78713		1.02924	3.32626	5.0844		2.90506	1.9225	1.43264		0.749839	2.20714	3.23412		0.876278	2.67738	1.06641		1.21428	23.569	22.4953		1.86083	1.9575	3.28705
ICLOC MOI = 0	1.39377	1.11292	2.07774	2.27913	13.9299	10.3733	7.48712	8.48704	2.78152	0.553412	5.56751	7.73961	1.71009	1.41819	2.03715	2.34323	1.24238	0.880623	1.14448	1.30862	1.06641	0.791143	1.49639	1.04041	2.18607	0.683718	1.7788		1.46891	0.747184	1.10927	1.52866	1.29743	1.06641	1.06641	1.06641	60.68	24.2452	22.32	54.6841	8.58257	4.91099	6.27535
ICLOC MOI = 0.1	1.73546	4.05611	2.08257		8.0338	6.40611	10.7355		4.06342	5.40618	11.9113		4.58957	2.4666	1.84196		0.984024	1.87176	1.2789		1.03602	1.06641	0.584774		1.47376	0.671975	0.828644		1.08543	1.29702			1.3501	1.06641	1.06641		45.8622	86.9904			8.1353	15.0375	14.9229
ICLOC MOI = 1	2.30266	2.50893	3.62525	1.69752	12.9945	19.6136	6.49485	42.1713	3.53747	18.3988	15.036	6.80626	2.86067	16.8087	0.847954	4.34271	1.17367	2.23442	0.559628	1.346	2.37745	1.23455	0.705727		1.29755	2.64643	3.51106	1.91527	1.15218	2.82662	0.561227	0.924038	1.06641	1.06641	1.06641	1.06641	61.6583	39.3226	13.8943	24.1811	13.7601	13.5275	15.7777
ICLOC MOI = 10	3.40818	4.23924	4.15933	2.58684	76.6914	58.7279	39.0769	24.9348	11.8968	15.7765	16.8421	9.36253	273.858	451.246	617.23	522.371	46.7129	42.7792	22.4075	24.2256	4.3726	2.14865	1.69476	3.75609	2.90404	2.91512	2.30995	2.22508	6.74621	2.99098	2.20789	5.23587	16.6897	31.9164	18.7991	12.4191	328.734	223.757	152.169	92.0455	18.4362	16.1277	17.9297
H	IC-LOC IP-10
Plasma	BAL
179.7	1141.31
264.652	1794.01
470.486	2168.24
13.7514	30.4077
24.8706	12.4387
12.1688	6.72121
58.3186	25.4969
18.0302	184.555
19.3179	148.779
31.4635	25.6134
17.5508	29.3757
8.1748	6.65216
11.5801	13.0282
16.3561	61.5297
I	IC-LOC IFN-lambda1
Plasma	BAL
3.54293	8.12293
4.97016	7.94187
5.9002	7.65969
27.6568	10.0993
2.88328	22.1676
4.12664	32.9452
9.81523	8.69406
4.33223	13.531
3.27687	4.83453
9.6009	4.45176
6.9784	19.1948
15.6731	536.761
150.105	884.442
454.021	1888.72
J	IC-LOC
IP-10								TNFa
Control	Moderate Influenza	Severe Influenza	IC-LOC MOI=0	IC-LOC MOI=0.1	IC-LOC MOI=1	IC-LOC MOI=10		Control	Moderate Influenza	Severe Influenza	IC-LOC MOI=0	IC-LOC MOI=0.1	IC-LOC MOI=1	IC-LOC MOI=10
0.895037	1.1489	8.38405	1.35867	9.8345	1.56536	94.1068		0.411585	0.905488	0.92378	0.883934	1.89409	1.06209	1.67241
1.13588	0.423108	840.95	0.662829	7.92806	0.354477	95.5982		1.26219	0.484756	23.3872	0.969255	2.58645	0.759986	2.218
1.6013	0.335232	15.4174	0.358156	1.36487	0.694242	115.54		1.32622	0.54878	11.3323	1.14681	3.40364	0.764638	2.36765
0.367779	0.878763	2.14809						0.512195	0.905488	54.2835		1.34957
	0.624898								0.804878
	1.20749								1.22561
K	LOC
IP-10								TNFa
Control	Moderate Influenza	Severe Influenza	LOC MOI=0	LOC MOI=0.1	LOC MOI=1	LOC MOI=10		Control	Moderate Influenza	Severe Influenza	LOC MOI=0	LOC MOI=0.1	LOC MOI=1	LOC MOI=10
0.895037	1.1489	8.38405	0.798134	0.934014	4.7112	3.5829		0.411585	0.905488	0.92378	1.09803	0.619164	0.516709	0.997686
1.13588	0.423108	840.95	0.578476	50.5306	2.48546	0.915692		1.26219	0.484756	23.3872	0.645785	1.52004	0.616906	0.84362
1.6013	0.335232	15.4174	1.11545	0.509193	1.25958	2.8301		1.32622	0.54878	11.3323	1.05667	0.605806	0.964335	0.456474
0.367779	0.878763	2.14809	1.50794					0.512195	0.905488	54.2835	1.19951
	0.624898								0.804878
	1.20749								1.22561
[truncated: 781 more columns]
