# Supplementary material for: An immune-competent lung-on-a-chip for modelling the human severe influenza infection response
Source: Nat Biomed Eng. 2025 Sep 23;10(5):897–919. doi: 10.1038/s41551-025-01491-9 (PMC12969995; doi:10.1038/s41551-025-01491-9)
Supplement: Supplementary file 6 — Statistical source data for plots in Fig. 3. [file 41551_2025_1491_MOESM6_ESM.xlsx]

## Sheet: Sheet1
Figure 3
C	Epithelial Permeability
	Uninfected			MOI = 10
LOC	1.00839	0.989337	1.00228	0.48228	0.627109	0.575037
Mϕ-LOC	0.972496	1.14097	0.886537	0.972496	1.1783	0.758729
IC-LOC	0.849468	1.01074	1.13979	1.19493	0.736679	1.0187
D	LDH Activity
	Uninfected									MOI =10
LOC	0.990566	0.962264	0.990566	0.90566	0.877358	0.90566	1.13207	1.13207	1.10377	1.27358	1.27358	1.27358	1.35849	1.30189	1.33019	1.4717	1.4717	1.4434
Mϕ-LOC	1.02421	1.00421	1.02421	0.875545	0.697337	0.675545	1.30751	1.26392	1.10571	0.74092	0.74092	0.762712	0.849879	0.828087	0.828087	1.13317	1.08959	1.11138
IC-LOC	1.0639	1.05431	1.0639	0.872204	0.86262	0.891374	1.09265	1.05431	1.04473	1.05431	1.01597	1.05431	0.958466	1.01597	1.1885	0.948882	0.98722	1.13099
F
LOC Vasculature			LOC Collagen			LOC Fibronectin
-H1N1	+H1N1		-H1N1	+H1N1		-H1N1	+H1N1
55.44	28.044		10.667	2.58		13.455	5.004
54.511	36.498		11.009	3.98		14.501	4.766
52.475	33.847		9.66	3.181		12.857	4.48
59.793	27.992
63.435	24.824
59.994	25.913
47.962	33.221
Mϕ-LOC Vasculature			Mϕ-LOC Collagen			Mϕ-LOC Fibronectin
-H1N1	+H1N1		-H1N1	+H1N1		-H1N1	+H1N1
46.171	57.102		9.788	7.837		10.436	8.149
49.257	56.589		8.423	9.47		8.234	6.368
58.992	49.385		12.346	8.278		10.718	9.3
52.121	50.103
52.094	45.329
54.813	57.965
IC-LOC Vasculature			IC-LOC Collagen			IC-LOC Fibronectin
-H1N1	+H1N1		-H1N1	+H1N1		-H1N1	+H1N1
62.281	47.208		8.834	9.145		13.723	10.245
60.994	52.188		10.484	7.106		10.761	12.252
57.337	51.645		10.538	10.184		13.265	9.988
56.041	57.115
58.656	50.153
51.674	52.491
52.971	55.396
60.476	50.708
56.646	54.895
