# Supplementary material for: An immune-competent lung-on-a-chip for modelling the human severe influenza infection response
Source: Nat Biomed Eng. 2025 Sep 23;10(5):897–919. doi: 10.1038/s41551-025-01491-9 (PMC12969995; doi:10.1038/s41551-025-01491-9)
Supplement: Supplementary file 7 — Statistical source data for plots in Fig. 4. [file 41551_2025_1491_MOESM7_ESM.xlsx]

## Sheet: Sheet1
Figure 4
B	Airway Macrophage Area Covered
Time (hours)	+H1N1											-H1N1
0	137.697	125.559	123.641	110.207	144.65	110.533	127.958	119.333	169.403	139.705	135.181	118.291	112.876	143.303	86.7502	150.41	147.336	109.263	120.695	137.15	108.799
8	101.459	472.75	422.837	264.512	516.589	741.234	739.969	784.269	460.301	530.264	626.661	128.94	153.474	160.056	114.868	243.489	125.532	141.949	142.018	195.11	159.98
24	135.059	348.813	379.164	309.922	420.983	628.718	490.095	302.991				122.922	121.962	132.155	203.215	281.084	203.68
72	186.785	131.726	224.741	148.997	114.838	101.631	141.085	164.405	236.565	178.6	133.329	159.994	167.201	159.918	139.66	183.944	166.251	139.73	142.898	302.682	165.848
C	Airway Macrophage Count
Time (hours)	+H1N1										-H1N1
0	405	406	335	258	354	363	322	386	118	432	355	355	276	387	361	388	414	269	184	217
8	107	138	128	68	171	124	148	69	133	137	78	288	162	450	343	288	323	255	119	293
24	159	153	120	134	173	58	149				228	221	248	247	93	251
72	165	106	145	60	148	56	111	183	69	144	189	268	162	269	415	212	352	410	77	187
E	H1N1-Mac Colocalization
Time (hours)	Pearson's R Value
4	0.48	0.55	0.6	0.92	0.75	0.53	0.7
24	0.58	0.66	0.82	0.85	0.59	0.62	0.7
48	0.69	0.81	0.86	0.78	0.5	0.7	0.73
72	0.68	0.74	0.93	0.88	0.7	0.71	0.78
F	H1N1 Intensity
LOC	Mϕ-LOC
0.518	0.134
0.418	0.149
0.452	0.264
0.444	0.141
G	H1N1 Particle Count
LOC	Mϕ-LOC
231	65
201	5
271	16
173	55
I	PBMC Migration 24 hr
-H1N1	+H1N1
0.404513	1.36848
0.312739	0.992538
0.649383	1.69187
0.388388	1.67653
0.664612	1.06261
K	Extravasated PBMCs
-H1N1	+H1N1
24.8	28.7
18.8	27.3
22.6	31.2
M	Interstitial H1N1 Count
LOC	Mϕ-LOC	IC-LOC
8	14	166
92	13	139
12	13	91
3	23	71
50	15	49
32		88
77		152
0
N	Interstitial H1N1 Area
LOC	Mϕ-LOC	IC-LOC
0.003	0.009	0.091
0.028	0.013	0.111
0.009	0.006	0.056
0.000283	0.013	0.037
0.018	0.016	0.048
0.023		0.047
0.032		0.089
0
