# Supplementary material for: An immune-competent lung-on-a-chip for modelling the human severe influenza infection response
Source: Nat Biomed Eng. 2025 Sep 23;10(5):897–919. doi: 10.1038/s41551-025-01491-9 (PMC12969995; doi:10.1038/s41551-025-01491-9)
Supplement: Supplementary file 8 — Statistical source data for plots in Fig. 5. [file 41551_2025_1491_MOESM8_ESM.xlsx]

## Sheet: Sheet1
Figure 5
A	Airway
IL-6	LOC						Mϕ-LOC						IC-LOC						LOC +H1N1									Mϕ-LOC + H1N1						IC-LOC + H1N1
0 hr	24.3027	30.6929	35.6754	8.60328	5.79518	3.89271	2.49	0.560973	13.8464				2.35025	18.107	11.194	2.35578			6.7494	14.9574	7.11585	3.24754	3.69164	4.47975	7.63875	3.92925	30.6215	25.2365	31.6412	38.9464	5.6177			59.2533	23.958	19.5719	20.7723	9.06354	38.0808	18.1742	2.7375
2 hr	0.485165	4.35764	0.518848	1.08073	0.511734	13.226	0.628063	1.02819	1.63457	0.506063	3.41055	0.760882	1.5318	0.504713	2.65749	0.820835	0.526326	2.31582	0.522838	0.800821	0.618913	0.788188	0.814231	0.877281	0.654109	1.51475	0.659949	1.533	0.937549	2.06	0.823256	1.13493	1.55125	0.913808	1.17387	1.8984	5.8786	0.749483	1.63209	1.66075	4.655
24 hr	0.83692	0.592283	27.0383	0.477916	0.492067	1.41255	185.213	205.229	221.979	211.303			4.2137	319.726	306.859	505.997	86.5021		4.69923	1.05485	4.03306	2.9793	490.69	0.688725	288.992	2.11362	0.475023	603.229	508.584	113.463	223.922			189.25	520.84	445.919	183.971	432.944	880.379	372.215
72 hr	1.39558	0.583891	1.44392	1.28872	0.383014	0.52597	194.784	0.45625	255.863	88.4357	159.78	138.411	141.814	344.945	40.8256	95.5731	186.547		10.1812	10.7749	0.674979	0.880372	1.52205	2.29585	4.28611	2.56752	1.483	135.125	15.3938	28.6513	69.7847	359.643	20.5438	244.852	79.1601	140.602	199.321	93.1226	158.137	365.283	278.051
IL-1b	LOC						Mϕ-LOC						IC-LOC						LOC +H1N1									Mϕ-LOC + H1N1						IC-LOC + H1N1
0 hr	24.2854	113.439	29.6581	35.7984	47.0168	38.4589	62.6733	23.2105	36.6455	38.931	59.1868		64.1835	128.844	86.4439	81.4212	54.1876	34.4585	83.4582	135.946	61.1631	47.755	75.9956	74.7549	89.2012	100.319	152.534	64.1835	89.0757	25.6077				134.138	74.4268	86.5915	137.692	34.2049	133.959	107.468	138.825
2 hr	20.0739	71.5592	21.2348	21.4564	21.1732	315.316	25.9863	31.705	67.6307	20.9385	74.7549	28.5657	52.1019	20.8827	51.5643	26.8317	21.7769	44.7305	21.6326	33.1342	25.6077	32.6116	33.6891	36.2978	27.064	62.6733	29.5404	63.4284	38.7914	67.6307	20.7214	34.9079	64.1835	31.6521	31.2108	63.4284	96.2462	23.4341	40.8075	68.7141	126.882
24 hr	21.0653	22.0856	227.329	19.7739	20.3594	58.4447	782.132	1550.72	1974.61	1838.84			42.1037	2275.83	597.71	1160.45			27.388	45.2805	46.1804	43.4919	43.5846	28.4962	19.6542			3127.23	2950.9	422.523	1314.56			975.763	2457.11	2903.74	1585.93	1474.82	630.642	2109.67	5351.62
72 hr	34.7789	24.1587	36.7408	22.9779	15.8473	21.7622	1425.77	18.8775	2078.71	436.438	1487.72	1439.88	18.8775	885.129	340.566	904.376	2020.97		90.8375	54.9672	27.9275	21.6185	62.9753	63.5392	45.2426	26.3359	25.0056	1510.02	514.881	537.482	1355.94	2799.07	501.427	1719.99	897.268	1465.09	1300.61	972.832	1084.23	2027.76	2390.74
GM-CSF	LOC						Mϕ-LOC						IC-LOC						LOC +H1N1									Mϕ-LOC + H1N1						IC-LOC + H1N1
0 hr	24.2995	1390.61	161.547	392.929	685.064	169.667	219.535	177.252	2010.28	1554.59	942.968		483.99	1599.09	75.452	6839.01	750.698		460.026	1670.68	451.494	603.435	722.216	1051.28	1107.26	1116.7	2103.1	3192.09	729.768	2503.88	220.147	642.6		2412.12	441.414	1148.19	2030.97	274.254	1198.05	1080.42	1468.28
2 hr	13.1061	300.201	30.3013	24.8711	4.96312	125.29	16.1404	44.3217	46.7978	11.9098	95.4855	24.666	27.9795	9.40287	36.729	33.6684	22.1489	19.8194	8.15054	31.5721	5.10391	23.4513	45.7754	53.3098	14.2829	101.135	19.7262	60.858	33.1353	151.052	16.7533	15.3713	133.365	38.8997	19.096	88.914	208.208	7.83621	59.1496	76.622	235.917
24 hr	17.0313	35.8441	122.436	9.54522	4.19268	37.6164	965.849	6417.19	1278.27	1177.16	595.702		60.7985	1944.21	22500	3935.05	1552.65	1423.72	93.6865	33.9575	100.052	334.326	6308.3	83.1753	945.92	112.582	36.0497	10408.2	2407.9	1170.96	310.441	163.425	4072.44	3510.04	1323.1	5327.08	2377.88	10866.3	1344.09	3450.79	11458.8
72 hr	577.322	82.3846	343.583	32.2865	10.3361	57.2803	5185.45	0.4875	4385.81	1330.5	12626.2	1943.16	0.4875	10009.4	4245.27	7734.78	15108.6	5786.21	2139.02	1466.33	180.007	282.177	740.759	133.334	1555.77	740.789	238.978	15563.3	3650.73	4631.15	4909.23	17590.1	21909.4	21869.4	4059.11	10291	27937.2	5995.77	7948.23	14825.1	23029.3
IFN-L1	LOC						Mϕ-LOC						IC-LOC						LOC +H1N1									Mϕ-LOC + H1N1						IC-LOC + H1N1
0 hr	24.2917	45.8176	22.7415	25.1756	39.8864	29.8239	29.5895	11.4039	23.9347	19.6737	35.9377		40.205	37.7625	33.8109	39.2512	31.2531	29.4263	72.114	80.8495	28.8765	22.5462	35.1619	44.946	44.523	42.1755	49.504	83.0025	43.8175	31.7285	16.77	52.105		81.4733	50.3478	24.5985	36.9371	17.4864	40.755	29.7618	113.662
2 hr	14.2625	50.6303	13.4844	17.1127	18.6327	267.75	19.4097	23.382	48.8578	10.9116	49.5495	17.2913	37.95	15.1967	33.9019	16.2213	12.9635	27.6035	16.8454	19.0661	16.5496	17.1242	23.1331	28.9623	18.548	37.1425	18.9487	39.438	24.6331	42.2748	17.2609	24.0162	39.355	17.3959	19.282	39.648	67.34	15.5172	32.3175	42.315	75.4933
24 hr	17.5474	14.7998	17.2357	13.4995	13.7779	41.4864	16.2977	35.0575	15.2193	14.8972	16.0611		14.2825	57.8655	16.9875	22.5845	18.7672	18.0455	12.3724	41.2692	24.9365	571.662	45.5241	21.5297	15.2882	36.4586		213.981	16.3896	28.072	38.0132	39.9541		34.8766	56.682	44.0283	22.3464	839.61	17.3516	123.237	1127.85
72 hr	24.6183	18.0126	27.3413	17.543	10.7978	14.5975	16.0632	8.9125	15.6547	19.1201	16.2702	18.8669	8.9125	35.3925	36.7488	25.5999	16.982	27.6999	25.1577	52.3926	18.1042	13.1984	145.241	50.8445	79.524	138.326	41.3816	135.058	48.8892	26.8375	16.9733	45.3474		110.966	36.2904	40.4804	504.686	29.8874	55.9	441.417	325.22
CXCL10	LOC						Mϕ-LOC						IC-LOC						LOC +H1N1									Mϕ-LOC + H1N1						IC-LOC + H1N1
0 hr	24.2901	89.5679	6.85386	38.2919	12.2236	8.44431	13.0725	5.45604	363.621	185.482	22.5531		232.988	12.722	305.156	26.1223			67.368	111.55	29.808	44.4284	58.0781	14.0085	133.181	112.019	117.344	101.138	28.1775	90.8245	32.5565	58.5225		176.365	109.815	86.0775	52.5681	10.0925	150.338	27.2256	499.725
2 hr	1.48872	10.2048	2.13726	1.79041	1.44407	22.78	2.82198	3.21097	4.61261	1.42807	6.138	2.47496	1.42426	5.98407	3.42903	1.48525	11.9576		1.47541	2.39149	2.34	2.2242	4.01539	2.83614	1.84584	9.4205	2.49515	4.326	2.64569	5.55304	1.83861	2.38082	4.3775	2.5989	7.52267	4.536	7.644	1.59828	4.24234	4.6865	9.05667
24 hr	1.86912	3.02723	5.19452	1.41411	1.38857	3.9861	20.8488	790.215	231.215	140.449	35.3678		107.811	545.153	175.582	25.2154	58.3879		2.00058	23.3223	15.0271	4571.22	100.431	35.0023	62.2164	49.4718		1483.45	595.163	70.2196	17.2207	18.4548	3275.54	132.23	2276.79	311.429	180.859	5664.41
72 hr	3.98407	2.6875	26.7591	5.52309	3.13756	3.61695	134.124	1.2875	388.065	701.114	257.594	399.592	443.137	114.422	372.878	328.581			30.1381	129.95	12.9633	11.4663	447.775	41.099	426.328	1230.51	269.364	3524.63	291.881	282.8	343.738	356.042	3744.51	1930.61	400.592	1222.21	3001.88	829.794	1400.92	6780.03
IFN-L2/3	LOC						Mϕ-LOC						IC-LOC						LOC +H1N1									Mϕ-LOC + H1N1						IC-LOC + H1N1
0 hr	24.298	33.8813	12.8633	29.772	34.3145		26.56	6.10154	8.81294	12.9684	30.74		16.8725	32.9175	35.3783	34.1456	26.9031	25.0459	76.44	66.639	22.5585	12.5538	18.9774	30.393	19.2545	41.664	38.6295	76.3995	16.8725	32.7965	6.73174	51.8925		69.1129	50.7315	19.941	26.2119	11.1896	43.2725	29.4052
2 hr	5.277	47.4077	12.1908	15.7893	50.1359	207.74	10.0318	22.3743	31.3926	10.3154	19.6515	15.7862	23.0805	11.2973	32.4176	11.3709	6.53221	25.6041	10.7289	15.4679	6.73174	20.7952	10.5515	26.1261	8.97832	26.975	9.07657	20.664	15.4631	18.4952	10.7846	20.6415	21.8875	9.66206	10.2093	18.984	61.3795	6.16035	13.5106	33.1695	25.1433
24 hr	10.9637	13.6298	9.74902	8.44536	8.53366	24.1875	18.6637	22.7779	5.60385	9.81986	11.6562		8.6855	19.6515	17.775	19.6468	18.4097	11.3063	5.63283	36.9631	19.0235	517.986	1031.22	17.7936	5.56167	22.7663	25.7423	160.341	944.98	18.6507	21.3452	40.2172		25.0145	50.5908	28.035	14.4663	615.905	916.951	51.3473
72 hr	9.14264	11.3259	10.6198	13.4958	4.16593	6.08108	7.31316	4.9625	5.57892	13.5151	9.90877	9.54634	4.9625	20.3775	28.3968	14.5621	7.67515	16.0368	15.4135	29.1335	7.34155	9.17591	31.9422	32.485	37.1647	37.9929	27.0856	43.4527	34.2696	11.6	6.12758	29.7097	109.695	55.0016	24.9479	11.9007	188.436	11.2172	17.1044	156.775	103.263
B	Interstitium
IL-6	LOC						Mϕ-LOC						IC-LOC								LOC + H1N1						Mϕ-LOC+H1N1							IC-LOC + H1N1
0 hr	196.024	155.19	330.395	423.929	317.97		151.52	85.193	1233.67	270.881	251.068	221.043	758.969	662.765	888.424	688.338	106.594	818.148	668.415	543.582	431.913	466.176	300.671	922.554	392.334	793.617	511.789	472.416	759.274	521.412	544.082	335.656	380.632	835.895	417.982	468.843	571.065	475.227	549.99
2 hr	59.873	201.714	342.515	120.864	218.479		139.122	105.391	1148.61	115.224	170.719	299.023	232.705	183.961	299.602	171.257	421.265	177.152	113.734	235.263	346.469	399.65	329.232	428.079	401.1	762.858	325.335	312.7	680.374	341.488	814.176	568.5	567.318	185.326	163.774	141.984	146.507	206.435	138.933
24 hr	1535.65	489.904	2831.44	2082.62	1111.41		1648.27	755.728	1221.57	956.467	915.046	323.082	913.647	1087.68	11233.8	11009	1429.2	10986	534.011		766.612	782.051	1093.05	1118.81	3165.68	3175.54	427.054	1314.92	1573.62	1131.18	1313.64	1199.01	1541.24	8000	11263.6	11183.6	10881	11186.4
72 hr	1056.43	1720.53	1991.87	652.375			778.971	978.129	1940.74	1193.78	680.115		10447.2	10489.1	10226.2	10393.5	12112.1				3009.3	2437.63	1096.72	1133.95			3136.6	1851.51	2342.69	3201.22	1410.94			13291.8	11419.5	13183.6	12881	13186.4
IFN-g	LOC						Mϕ-LOC						IC-LOC									LOC+H1N1						Mϕ-LOC+H1N1							IC-LOC + H1N1
0 hr	9.042	12.718	9.042	10.98	15.319	11.637	9.042	16.711	11.926	9.042	10.39	12.264	14.51	16.84	17.04	17.5	16.56	17.06	17.49	15.72	15.11	11.7995	11.4865	13.2815	16.829	10.4675	11.584	9.042	11.0905	10.986	16.2425	15.839	15.781	12.3125	17.53	16.34	17.24	12.76	15.28	15.55	13.25	16.99
2 hr	10.1723	14.7517	11.1242	10.4145	13.8989	15.8696	10.1723	15.6169	17.1367	10.1723	10.3407	10.575	9.16375	8.055	14.2925	11.1	8.195	10.095	7.46125			13.7074	13.3468	10.7022	14.9846	12.2704	16.304	12.4455	12.1893	13.5152	14.3498	13.8574	11.0146	15.4701	11.7037	10.4425	8.8425	10.5075	13.31	9.93125	8.06875	11.2487
24 hr	14.6684	21.063	21.2424	19.3513	16.9424	21.7495	15.7726	26.2685	23.6705	22.5174	17.5504	17.1187	23.1687	26.77	43.3513	46.3963	31.11	22.1125	24.3475	23.23	22.2125	22.6726	18.6195	24.4241	16.1565	20.7654	27.6139	17.3027	16.1025	29.1558	20.517	25.4354	20.7343	15.565	60.6125	46.3638	46.8975	44.7263	43.0988
72 hr	21.1103	23.2706	30.7619	16.759	24.6879	18.3635	22.4703	26.057	27.016	31.8792	8.50912	29.709	65.6287	56.3338	53.8975	59.0012	59.9862	51.2475	61.9825			18.3973	17.0661	23.239	15.0054	18.9638	28.824	16.514	23.2357	18.8291	22.2819	18.2915	25.2585	19.6593	92.9537	78.6675	65.8187	60.3025	179.324	132.04	137.752	84.0238
E	Overall Cell Proportions
	Control			H1N1 08hr			H1N1 24hr			H1N1 48hr
Stromal	280		Stromal	4745		Stromal	4872		Stromal	4353
Endothelial	349		Endothelial	3221		Endothelial	3283		Endothelial	3115
Epithelial	296		Epithelial	146		Epithelial	147		Epithelial	138
Tissue Resident Immune	688		Tissue Resident Immune	1837		Tissue Resident Immune	1742		Tissue Resident Immune	1539
Circulating Immune	8455		Circulating Immune	1922		Circulating Immune	1473		Circulating Immune	1308
F	Circulating Immune Count
	Control	08 hr	24 hr	48 hr
B cell	226	262	299	276
Monocyte	870	431	341	282
Granuloyte	2147	180	116	104
NK, NKT	1174	235	254	179
CD8+ T	1214	267	266	219
CD4+ T	2824	547	197	248
G	Tissue Resident Immune Count
	Control	08 hr	24 hr	48 hr
DC	398	918	856	743
IM	247	730	684	632
AM	43	189	202	164
