# Supplementary material for: An immune-competent lung-on-a-chip for modelling the human severe influenza infection response
Source: Nat Biomed Eng. 2025 Sep 23;10(5):897–919. doi: 10.1038/s41551-025-01491-9 (PMC12969995; doi:10.1038/s41551-025-01491-9)
Supplement: Supplementary file 9 — Statistical source data for plots in Fig. 6. [file 41551_2025_1491_MOESM9_ESM.xlsx]

## Sheet: Sheet1
Figure 6
A	Highly Upregulated Genes
	08hr	24hr	48hr
B cell	5	4	6
CD4T	64	47	44
CD8T	3	2	3
NK, NKT	6	5	5
Mon	3	2	3
AM	19	10	14
IM	17	13	14
DC	7	5	6
Gran	112	84	82
Adv	36	25	26
Fib	66	48	49
Myofib	37	28	27
Endo	39	29	27
Epi	4	6	5
C	Immune Pathways
	08hr	24hr	48hr
IFNα/β signaling	1.6925	1.18509	1.28567
IL-4 and IL-13 Signaling	4.86012	2.9393	3.04
Activation of AP-1 family of TFs	1.57187	1.67366	1.7167
IFNγ signalling	3.45346	3.18376
Alternative complement activation	2.13787	2.24336	1.00087
TCR Signaling	6.1152	6.80967	0.033858
MHCII Antigen Presentation	7.53313	7.52433	0.133122
PD-1 Signaling	11.7773	10.3178
D	ECM Organization
	08hr	24hr	48hr
Integrin cell surface interactions	8.17134	8.85078	9.17718
Laminin Interactions	4.23284	3.49757	3.61261
Syndecan Interactions	2.45717	2.64782	2.73993
Collagen formation	7.16178	6.94309	2.23433
Degradation of ECM	8.36151	7.54363	8.73993
Elastic fibre formation	4.25259	4.58838	4.74958
ECM Proteoglycans	12.7055	12.5003	11.7932
E	Adaptive Immune Heatmap
	Uninfected				H1N1 08hr				H1N1 24hr				H1N1 48hr
	B	CD4T	CD8T	NK, NKT	B	CD4T	CD8T	NK, NKT	B	CD4T	CD8T	NK, NKT	B	CD4T	CD8T	NK, NKT
CXCR4	2.13325	1.45342	1.64299	1.9864	3.67827	4.23559	3.91561	4.14877	3.81475		4.36571	4.37409	4.03306	4.06098	4.37817	4.29487
FOS	0.955435	1.14805	0.846556	1.03742	3.84454	4.13316	4.32499	4.38474	4.00975	4.34741	4.33943	4.42069	4.05948	4.42183	4.43712	4.30829
FOSB	1.38699	1.15036	0.969672	1.08231	3.7997	3.74512	4.27606	3.84609	3.23115	4.04388	4.33297	3.90488	3.86339	4.05058	4.39172	3.99402
FOSL2	0.696598	1.13315	0.838751	1.19972		3.6116	3.89364	3.78157		4.14022	4.05661	3.68746	4.54816	4.12203	4.52979	4.10492
ATF2	0.904632	1.02558	0.981454	1.11099	3.45127	3.97977	3.1452	3.0826	4.10949	3.28998	4.36547	4.48729	3.02853	4.03253	3.99252	4.36469
ATF3	0.840359	0.955601	0.724541	0.95535	3.81243	3.70874	4.56429	3.86704	3.88405	3.88551	4.10026	4.00835	4.28968	3.86352	4.49421	4.31527
ATF4	0.896533	0.966717	0.849851	1.03909	3.2674	3.37741	3.86554	3.94624	3.55028	3.95711		3.34023	4.35572	4.12225	3.41768	4.46346
JUN	1.11759	1.06452	1.10352	1.22806	3.66558	4.02284	4.23452	4.2107	4.28095	4.18895	4.34164	4.25667	3.852	4.26486	4.47086	4.25183
JUNB	1.11908	1.10403	1.03242	1.15104	3.50239	4.02066	4.21142	3.99916	3.92251	4.21932	4.29767	4.05724	3.98249	4.25959	4.50865	4.27519
JUND	1.74647	1.28476	1.21171	1.29312	3.69514	3.97062	4.21698	4.16574	3.82927	4.11156	4.35017	4.23028	4.09417	4.11532	4.36251	4.13964
CD69	1.37002	1.15692	1.11499	1.28647	3.83096	3.71358	4.2955	4.20263	4.3711	3.11567	4.31251	4.29224	4.07931	4.30304	4.31059	4.44385
TNF	0.790647	1.14277	0.867822	1.0685	3.02928	2.83101	4.14676	4.15593			4.2223	4.26917		4.44347	4.43166	4.33181
IFI27	0.694692	0.995892	0.796004	1.00963		3.86866	4.97245	3.6902	3.71282	3.97034	4.16704	3.77713	4.12209	4.18925	4.52983	3.56581
HLA-DRB1	1.81697	1.09539	1.0676	1.20884	3.91031	3.52353	4.3048	4.13622	3.90779	3.6652	4.14696	4.29712	4.12207	3.77275	4.1461	4.36482
CD3D	1.29778	1.40066	1.48331	1.75182			4.05078	4.05968			4.24393	4.46167		3.79555	4.42548	4.17547
CD3E	1.20665	1.48615	1.48787	1.55683		4.38004	4.00031	4.26107		4.45139	4.34462	4.22762		2.93352	4.25544	4.17272
CD3G	1.01942	1.28952	1.40849	1.73041		3.94665	4.085	4.16356			4.19292	4.41434		4.68535	4.38466	4.0633
ICOS	1.02351	1.18138	1.10249	1.09266			4.10172	3.75254		4.97245	4.42275	5.12198	4.53895	4.52979	4.47324	4.1207
NFATC2	0.984263	1.13583	1.18532	1.46798	3.02304	3.78527	4.04584	3.87609	4.20944	3.87989	4.32122	4.30625	3.94175	4.00469	4.2722	3.81511
NFATC3	1.2516	1.3201	1.33401	1.54947	3.43752	3.82201	3.66474	3.97569	3.72189	4.01756	4.16362	4.25028	4.11522	3.98182	4.18616	4.48381
NFAT5	1.30174	1.32336	1.25632	1.55147	3.46866	3.8845	4.10737	4.11238	4.11588	4.14806	4.0608	3.6532	3.87066	4.02198	4.26532	3.8661
NFKB1	1.29529	1.15619	1.16206	1.42404	3.55331	3.75083	4.01364	3.96869	3.93797	3.93879	4.31056	4.40195	4.11036	4.14629	4.25483	4.32167
NFKB2	0.904864	0.920892	0.775718	0.965915	3.25511		4.13743		4.33966		3.79927		3.25736		4.28811
HCST	0.765377	1.04476	1.07739	1.44403	3.5995	3.837	3.97477	4.13979	4.40896	4.46828	4.26893	4.20994	3.47751	4.45139	4.35485	4.28604
TYROBP	0.95937	1.06384	0.891697	1.54953	4.01292	3.5284	4.59682	4.02617	4.44276	4.68535	5.19766	4.27738	4.2419		4.28186	3.9492
STAT1	1.01965	1.20141	1.08021	1.11968	3.45808	3.72249	3.98952	3.86596	3.36857	4.10709	4.16224	4.35691	3.81933	4.3278	4.23441	4.05815
STAT4	1.2106	1.43022	1.63586	2.05407	3.67337	4.39464	4.20959	4.11768	3.9878	3.52646	4.29599	4.40065	4.39445	4.32019	4.47922	4.31559
IFIH1	0.837476	0.95162	0.828857	0.975613		3.72801	4.58096	4.031		4.21459	4.25482	4.57454	4.33007			4.28268
TBK1	0.907113	1.04675	0.992626	1.23514	4.06012	3.7352	3.38452	4.10038	3.17877	4.14037	4.00433	3.34082	4.25598	4.28013	4.12137	4.05108
IRF3	0.828805	0.994954	0.946677	1.15149	3.35551	3.78345	4.1035	3.97186	3.52392	3.807		4.33324	4.32581		4.27333	4.47642
MX1	0.889495	0.967117	0.861415	1.09832	3.25425	3.85813	4.34301	4.18	3.63508	4.4139	3.9296	4.08699	4.26169		4.14466	3.57577
ISG15	0.848415	0.912443	0.826599	1.06287	3.30621	3.66613	4.15607	4.0779	4.17583	4.28477		4.14433	2.95969	4.00773	4.18987	4.26449
IFITM2	1.19078	1.27977	1.17823	1.61152	3.4562	3.73284	4.2051	4.13884	3.78477	3.94638	4.23746	4.23425	3.98391	4.09997	4.33577	4.20932
IFITM3	0.764364	0.951968	0.792674	1.02345	3.81142	3.79605	3.96366	3.69322	3.9617	4.09982	4.29008	4.23236	4.33401	3.97508	4.3345	3.6946
IFIT3	1.1136	0.963172	0.889527	1.11612	2.7279	3.56155	3.85643			4.15665			3.64627	3.79555		3.27263
PRF1	0.873124	1.121	1.09625	1.48476			4.40546	4.18661			4.04584	4.1622	3.19313	4.28268	4.21546	4.49028
GZMB	0.810003	1.24236	0.945377	1.55131	3.67751		4.45433	4.1314	4.26494		4.42324	4.24358	3.43835		4.50812	4.23692
IFNG	1.21204	1.16557	0.820838	0.901493			4.20549	4.09143			3.38957	4.27585			4.48548	4.25974
F	TR and Stromal Heatmap
	Uninfected							H1N1 08hr							H1N1 24hr							H1N1 48hr
	AM	DC	IM	Endothelial	Fibroblast	Adventitial	Myofibroblast	AM	DC	IM	Endothelial	Fibroblast	Adventitial	Myofibroblast	AM	DC	IM	Endothelial	Fibroblast	Adventitial	Myofibroblast	AM	DC	IM	Endothelial	Fibroblast	Adventitial	Myofibroblast
CD86	1.3664	1.15576	1.02422	0.840417	0.79256	0.835951	0.505213	4.02175	3.95978	3.42518	3.22192	3.59288		4.799	4.09949	4.11809	3.59332	2.21885	4.53545		3.35159	4.33863	4.07303	3.40807	3.96677	3.87936	2.8718	4.27558
OAS1	0.533238	0.52076	0.438256	0.527887	1.47396	0.396281	0.450919		3.79807	2.95304	3.45211	3.65096	3.25913	3.61304	4.38658	4.13325	3.35372	3.8624	4.35694	3.86432	3.79584	4.46828	4.16812	3.73231	3.8799	3.95155		4.03608
NLRP3	0.527312	0.767136	0.528981	0.804945		0.23313	0.345605	3.90735	4.01843	3.36633	2.94514	3.60055			4.16958	3.99673	3.55608	3.52992	4.54928		4.85632		4.18985	3.76016	3.45005	4.22979
CASP1	0.814134	1.00512	0.883416	0.979624	1.53645	0.604505	0.381547	2.83595	3.86005	2.5626	3.28253	3.85683	3.41423	3.69889	4.22118	3.96445	3.45201	3.64611	4.2631	2.62351		4.37881	4.02744	3.52646	3.94408	4.09831	3.50698	4.30314
PTGS2	0.832351	1.34171	0.809024	0.761754	2.00717	0.607964	0.41771	4.25137	3.80288	3.53588	2.47034	3.76359		4.13637	4.97245	3.88888	3.6783	3.17839	4.12712		3.11172		4.20881	3.56883	3.15698	4.14531	2.68417
CD4	0.439216	0.757238	0.498953	0.474944	0.6179	0.389562	0.413777		3.89065	2.95657	3.31481	3.83449	3.65347	3.53564		3.87325	3.10589	3.63767	4.02707	2.98375	3.92204		4.00068	3.82049	3.67888	4.18243	3.38105	3.87129
CD83	0.827261	1.80123	1.24002	1.80201	2.45228	0.732223	0.869868	4.28072	3.89143	3.40351	3.4741	3.9436	3.43179	3.37716	4.41126	4.09985	3.66011	3.64014	4.19469	4.30818	3.81656	4.34456	4.14464	3.74576	3.7622	4.14485	3.38331	4.02478
NOD1	0.71264	0.60923	0.599211	0.780396	0.884326	0.589577	0.399916		3.59951	2.80948	3.31515	3.9016	3.32794	3.82467	3.78134	4.08436	3.69614	3.53944	4.15468	3.4719	3.75822		3.38685	4.14414	3.64442	4.11837	3.54266	3.97782
TRAF6	0.689561	0.62033	0.475275	0.472423	0.855221	0.514279	0.383812	3.66449	3.57274	3.52695	3.27358	3.90127	2.7197	3.6701		3.90629	3.17765	3.44447	4.13993	4.85758	3.92021	4.52983	4.19332	3.37004	3.69844	4.00703	3.49186	4.52658
PYCARD	0.550103	0.837606	0.878725	0.564846	1.05063	0.654031	0.42052	3.73966	3.91724	3.25362	3.19535	3.88032	2.48728	3.4131	4.30103	3.95772	3.46132	3.4512	3.99408	3.1263	3.76813	4.01204	4.00657	3.67754	3.50734	4.12396	3.01903	3.9159
TAP1	0.573728	0.736869	0.620753	0.42599	1.36098	0.476173	0.36386		3.37201	3.09557	3.43236	3.94974	2.97166	3.45612		3.87936	2.98558	3.48619	3.80521	2.78212			4.02197	3.02846	3.78579	3.85248	2.39303	3.87302
CCL3	1.39221	1.58728	1.76357	1.20135	2.41915	0.724396	0.579613	4.06349	4.05694	3.25132	2.99973	3.938	2.57345	3.67741	4.22842	3.92112	3.58975	3.50375	4.23225	3.26306	3.87554	4.30437	3.94655	3.45291	3.34268	4.3732	2.46826	4.38658
CCL4	1.51396	1.52969	1.53709	1.24644	2.3726	0.953841	0.557345	4.24316	3.8645	3.53467	3.27667	3.98155	2.52894	3.6968	4.25474	4.2758	3.87598	3.32898	3.96267	2.23022	3.56103	4.01663	3.74345	3.58505	3.3665	4.0991	3.57648	4.06013
MAVS	0.713528	0.682185	0.546438	0.594034	0.739833	0.473831	0.372563		3.60646	3.88942	3.39766	4.0005	3.1248	3.61766	4.42658	3.53985	3.35463	3.54155	4.08725	2.97298	3.70586		4.4598	3.13664	3.47855	4.27085	4.22118	3.57962
TNF	0.441763	0.701673	0.629216	1.38509	1.26143	0.257742	0.113472	3.72467	3.73615	3.29466	3.54261	4.13276			4.10027	4.28716	3.97128	3.91484	3.25913			5.73486	3.97986	4.05031	3.35712	4.15066	5.49495	3.62698
IFI27	0.174283	0.558111	1.137	1.26487	1.26579	1.23639	0.503708		3.44822	3.32465	3.83295	3.94673	3.63677	3.63908	4.30101	4.05788	3.5038	4.03343	4.16511	3.50485	4.03571	4.08682	4.18445	3.54491	4.04665	4.21781	3.60069	4.02719
CXCL12	0.85344	0.822022	0.627502	1.53496	0.580524	0.518914	0.551369	3.99181	3.57625	3.25202	3.43895	3.94783	3.80615	3.7577	3.9229	3.7885	3.3396	3.6742	4.15019	3.73305	3.93242	4.41246	4.21995	4.31461	3.73541	4.21609	3.96121	3.98725
HLA-DRB1	1.3239	2.50814	1.78345	0.994266	1.36342	0.892346	0.464085	4.10995	4.22661	3.75231	3.4773	4.00119	3.45369	3.36432	4.16403	4.39836	3.8322	3.75299	4.13955	2.9909	3.62812	4.49193	4.40693	3.94361	3.76934	4.13905	3.73398	3.90849
STAT1	1.1088	1.16533	1.06717	0.859951	1.70835	0.732363	0.588043	3.63166	3.70531	3.30357	3.49938	3.89588	3.23925	3.54423	4.49419	4.04949	3.56728	3.66905	4.07937	2.93044	3.81422	4.12485	3.97839	3.53333	3.78283	4.23304	3.35608	4.05343
STAT4	1.73712	1.46361	1.16145	1.26906	1.85065	0.897	0.518899		3.79337	3.63971	3.36225	3.7107	3.42422	3.40577	4.34816	3.91599	3.35831	3.62177	4.32011	3.78721	3.98427	4.41838	3.97519	3.81904	3.71533	3.92965	3.9942	3.62713
IFIH1	0.464377	0.822823	0.596959	0.758205	1.47647	0.353992	0.45078	3.91723	3.64645	3.26977	3.35641	3.9368	2.45628	3.50668		4.09058	3.50856	3.702	4.05566	2.23216	3.33098		4.2018	3.5636	3.84207	3.97909	2.61533	3.85206
TBK1	1.19984	1.18088	0.915585	1.22829	1.33094	0.701673	0.534203	3.65841	3.95585	2.89241	3.41027	3.90014	3.31165	3.58433	4.18852	4.00764	3.44935	3.60521	4.07321	3.03285	3.9528	4.31848	4.19094	3.05733	3.66859	4.15635	3.3122	3.91755
IRF3	0.64518	0.586107	0.565022	0.488973	1.11734	0.578376	0.34576		3.74259	3.50266	3.33884	3.94089	2.36103	3.48033		3.93139	2.90481	3.52927	4.16581	2.10035	3.65394	4.22782	4.112	3.83633	3.66307	4.21012	4.28477	4.03973
MX1	0.686447	0.816655	0.564293	0.510034	1.00912	0.408967	0.418092	3.93689	3.91286	3.28168	3.42687	3.81928	3.13369	3.34317	4.36082	3.45164	3.05117	3.78592	4.11819	4.00904	3.80859	4.22782	4.06631	3.58259	3.74339	4.23423	2.81387	4.43876
ISG15	0.445889	0.573174	0.630255	0.662032	0.627585	0.970054	0.684224	3.55567	3.83976	3.31227	3.50111	3.9426	3.06764	3.64619	3.6848	4.09446	3.48457	3.67138	4.1241	3.10909	3.91823	4.16967	4.06743	3.71586	3.70756	4.09524	3.26167	3.81498
IFITM2	0.796321	1.52761	1.07641	1.53969	1.60355	1.53165	1.24813	3.66166	3.88541	3.50265	3.49681	3.94971	3.32761	3.73724	4.19592	4.02176	3.71232	3.70188	4.08055	3.61212	3.84163	4.55387	4.04639	3.3695	3.83358	4.16973	3.75196	3.99043
IFITM3	0.713019	1.04971	0.833489	1.87462	1.63911	2.14373	1.78636	4.37655	3.83168	3.44841	3.52471	3.95229	3.52979	3.66066	4.19772	3.95535	3.65977	3.78657	4.15766	3.66642	3.93046	4.2536	4.03221	3.65296	3.82218	4.2256	3.70196	4.01378
IFIT3	1.0952	0.880903	0.83188	0.730327	1.58595	0.418841	0.39605	4.46226	3.98672	2.79156	3.38482	3.71622	3.66407	3.69966	3.7616		2.58032	3.59768	4.01269	3.60312	4.05984		4.37994	3.13028	3.78423	3.97477	3.35999	3.96097
