# Supplementary material for: An immune-competent lung-on-a-chip for modelling the human severe influenza infection response
Source: Nat Biomed Eng. 2025 Sep 23;10(5):897–919. doi: 10.1038/s41551-025-01491-9 (PMC12969995; doi:10.1038/s41551-025-01491-9)
Supplement: Supplementary file 10 — Statistical source data for plots in Fig. 7. [file 41551_2025_1491_MOESM10_ESM.xlsx]

## Sheet: Sheet1
Figure 7
B	CD69, CD8 Central
	-H1N1					+H1N1
Day 3	2696	2863	2556	2656	4445	2499	2554	2180	2288	2214
Day 5	1398	1384	1492	1281	1618	377	1462	1639	1360	1778
Day 7	2179	4123	2410	1887	2119	6702	8366	9137	3606	5045
C	CD69, CD8 Circulating
	-H1N1					+H1N1
Day 3	2228	3120	2786	2249	2978	3717	3054	4299	2614	3170
Day 5	1969	1688	1799	1262	2395	7417	2947	5615	6140	8772
Day 7	3137	2836	537	3563	3199	3374	2793	2857	7034	5282
D	CD69, CD4 Central
	-H1N1					+H1N1
Day 3	2380	2241	2587	4047	2895	1615	1424	1758	5051	2616
Day 5	8466	1384	3796	1470	1386	7481	17262	10427	4687	19071
Day 7	2913	3411	6979	2182	6567	13494	6660	6080	8261	18028
E	CD69, CD4 Circulating
	-H1N1					+H1N1
Day 3	3096	3097	2919	2530	2964	3113	3038	3098	3210	3083
Day 5	3425	5010	5382	3956	5590	7319	7485	8879	7317	8114
Day 7	6313	6011	8752	5038	6107	10953	11093	9796	10616	10452
F	CD25, CD8 Central
	-H1N1					+H1N1
Day 3	2696	2863	2556	2656	4445	2499	2554	2180	2288	2214
Day 5	1398	1384	1492	1281	1618	1360	1778	377	1462	1639
Day 7	2179	1887	2410	4123	2119	3606	5045	6702	8366	9137
G	CD25, CD8 Circulating
	-H1N1					+H1N1
Day 3	2228	3120	2786	2249	2978	3717	3054	4299	2614	3170
Day 5	1969	1688	1799	1262	2395	7417	2947	5615	6140	8772
Day 7	3137	2836	537	3563	3199	3374	2793	2857	7034	5282
H	CD25, CD4 Central
	-H1N1					+H1N1
Day 3	2380	2241	2587	4047	2895	1615	1424	1758	5051	2616
Day 5	8466	1384	3796	1470	1386	7481	17262	10427	4687	19071
Day 7	2913	3411	6979	2182	6567	13494	6660	6080	8261	18028
I	CD25, CD4 Circulating
	-H1N1					+H1N1
Day 3	3298	3823	3307	2757	3763	3886	3387	4227	3960	3766
Day 5	2723	2813	2507	2266	3018	3367	3560	4200	3359	4389
Day 7	1800	2592	3609	2805	2601	5223	5206	5311	6910	5412
J	HLA-DR, CD8 Central
	-H1N1					+H1N1
Day 3	393	1272	976	3073	1591	249	638	201	131	683
Day 5	984	1517	1165	1751	1313	2054	2570	8366	2167	6384
Day 7	1540	3670	2583	2047	2373	12811	2998	3292	14946	10581
K	HLA-DR, CD8 Circulating
	-H1N1					+H1N1
Day 3	2715	4828	3090	2231	2706	4556	7660	5032	4287	6238
Day 5	1807	6754	4233	3219	3918	16498	15651	24693	19669	17160
Day 7	6324	3591	5484	7148	5943	11316	8621	9408	8198	8311
L	HLA-DR, CD4 Central
	-H1N1					+H1N1
Day 3	17639	4838	18415	8781	4501	47214	41505	29520	25000	47295
Day 5	21538	4584	19311	10141	5911	33369	7600	4797	26612	4844
Day 7	3426	4001	7064	2445	3168	10017	12951	6173	7252	7930
M	HLA-DR, CD4 Circulating
	-H1N1					+H1N1
Day 3	11651	10001	11900	11001	11930	16619	19708	21324	15245	19866
Day 5	7519	7059	13232	10326	15719	24021	24612	20041	22836	19363
Day 7	13825	12726	7401	9981	7243	19950	15954	12980	11682	11961
N	NKG2D, CD8 Central
	-H1N1					+H1N1
Day 3	3853	3430	3616	4984	5495	4690	3923	4604	4292	4561
Day 5	5742	4191	5717	3252	4664	7981	5794	4701	3438	7815
Day 7	4136	5614	3171	5126	4545	7836	7772	8800	7640	8431
O	NKG2D, CD8 Circulating
	-H1N1					+H1N1
Day 3	4274	4504	4419	4051	4197	4298	4498	4223	4305	4456
Day 5	2894	5038	4792	3223	5296	11600	9030	13484	12025	11266
Day 7	6332	6774	6797	2982	6789	7752	7625	9182	6112	6237
P	NKG2D, CD4 Central
	-H1N1					+H1N1
Day 3	222	172	70.1	303	306	101	142	244	166	218
Day 5	364	35.4	127	55.2		9.16	14.6	392	147	98.2
Day 7	91	13.4	136	135	144	108	1463	2738	3032	87.3
Q	NKG2D, CD4 Circulating
	-H1N1					+H1N1
Day 3	5.23	140	68	123	69.1	173	550	240	384	223
Day 5	36.1	78.3	47.4	65.1	114	1089	1113	1055.5	1578	1268
Day 7	3.83	23.9	24	119	121	103	104	84.9	114	20.1
