# Supplementary material for: An immune-competent lung-on-a-chip for modelling the human severe influenza infection response
Source: Nat Biomed Eng. 2025 Sep 23;10(5):897–919. doi: 10.1038/s41551-025-01491-9 (PMC12969995; doi:10.1038/s41551-025-01491-9)
Supplement: Supplementary file 11 — Statistical source data for plots in Fig. 8. [file 41551_2025_1491_MOESM11_ESM.xlsx]

## Sheet: Sheet1
Figure 8
A	Interstitium, 24 hours post treatment
IL-1b	Untreated	Tamiflu	TNFαi	IL-1βi	Uninfected		IL-6	Untreated	Tamiflu	TNFαi	IL-1βi	Uninfected
	490.743	470.814	379.316	112.36	176.501			7992.19	7546.88	7546.88	5856.82	4622.64
	482.773	450.481	457.462	110.642	142.758			8421.88	7546.88	7461.57	5629.83	5129.69
	291.153	241.994	239.858	110.129	147.682			8421.88	7392.48	7536.08	7546.88	5687.4
	298.409	329.036	361.584	118.307	194.505			8421.88	7546.88	7546.88	7534.54	5654.1
	306.066	396.834	403.347	128.592	166.329			7996.95	7546.88	7424.77	7046.69	6229.04
IP-10	Untreated	Tamiflu	TNFαi	IL-1βi	Uninfected		TNFa	Untreated	Tamiflu	TNFαi	IL-1βi	Uninfected
	151.554	188.329	303.263	68.6139	10.0881			130.722	60.7384	101.695	57.5643	59.9421
	463.335	437.099	511.832	89.5145	4.63625			79.2525	69.3783	79.2856	59.9251	42.8406
	583.429	272.938	410.081	164.296	12.6084			62.7578	52.1508	72.1912	64.3904	37.5343
	203.661	251.455	281.441	247.957	5.39031			129.619	72.3085	70.886	55.3473	47.9832
	534.15	337.049	437.479	132.147	5.66047			105.701	79.6188	89.5665	71.5192	48.988
IL-10	Untreated	Tamiflu	TNFαi	IL-1βi	Uninfected		IL-12p70	Untreated	Tamiflu	TNFαi	IL-1βi	Uninfected
	1071.07	927.876	729.883	778.532	876.457			0.442953	0.536109	0.299203	0.30225	0.300375
	959.572	1013.45	883.078	716.106	786.668			0.530625	0.523375	0.307172	0.292172	0.333813
	919.996	801.332	807.77	634.771	887.676			0.367375	0.525438	0.292172	0.292172	0.363172
	1013.24	897.532	939.724	612.476	662.161			0.401172	0.364859	0.308109	0.294828	0.292172
	1067.19	827.341	817.543	629.075	882.862			0.619109	0.321859	0.359484	0.29475	0.384156
B	Airway, 24 hours post treatment
IL-1b	Untreated	Tamiflu	TNFαi	IL-1βi	Uninfected		IFN-L1	Untreated	Tamiflu	TNFαi	IL-1βi	Uninfected
	96.4895	130.336	128.413	27.7136	32.5362			388.56	195.765	1148.38	63.1267	18.4825
	70.4913	130.685	138.394	34.8892	46.0424			256.46	195.701	1197.99	155.238	16.5316
	68.8484	123.635	83.6426	33.4281	44.651			310.369	137.507	632.455	58.4237	16.5627
	78.3638	102.563	116.879	47.7765	44.0849			261.695	180.987	307.6	50.8491	17.1252
	69.3272	81.0702	135.065	37.143	31.4044			114.336	388.21	1154.42	177.418	19.8067
IP-10	Untreated	Tamiflu	TNFαi	IL-1βi	Uninfected		IFN-L2/3	Untreated	Tamiflu	TNFαi	IL-1βi	Uninfected
	798.967	204.92	3704.83	186.289	22.0094			302.1	81.4008	666.726	31.5917	29.6808
	365.707	1160.5	4114.14	282.018	4.93156			329.681	104.114	826.943	75.6394	29.6808
	701.439	448.514	1195.02	60.9786	6.29719			372.519	174.071	490.676	32.7417	29.6808
	403.836	455.144	792.153	104.485	3.39516			229.681	118.78	222.091	30.5608	29.6808
	207.675	672.184	3056.41	348.411	3.54734			245.611	292.437	856.222	134.7	29.6808
					80.2084
IL-10	Untreated	Tamiflu	TNFαi	IL-1βi	Uninfected		GM-CSF	Untreated	Tamiflu	TNFαi	IL-1βi	Uninfected
	80.0292	56.0961	58.7548	43.6451	51.4825			237.688	375.862	461.854	232.566	104.996
	79.4459	60.5003	62.9174	74.8246	37.6946			205.606	425.281	355.45	165.51	148.723
	106.592	75.5732	82.6966	41.6948	48.3464			318.729	471.103	304.319	116.43	151.512
	69.3866	89.0442	90.58	34.3949	51.242			297.468	475.762	390.05	220.827	171.77
	91.1157	94.3068	46.8699	60.5905	43.9758			180.891	310.364	375.22	243.13	185.169
		58.4691	78.9426	50.2596	45.679
			56.1092	51.4097
D	NK CXCR4
Control	3.32668	3.23167	3.20702	3.17537	3.15534	3.1486	3.11899	3.11881	3.09076	3.07651	3.07087	3.06914	3.06645	3.05025	3.04885	3.04233	3.0358	3.03467	3.02652	3.00488	2.99382	2.98517	2.98161	2.97488	2.9692	2.96902	2.96335	2.96023	2.95883	2.94732	2.9416	2.94047	2.92664	2.92613	2.92362	2.92213	2.91139	2.88557	2.87224	2.87063	2.85667	2.84641	2.83133	2.81995	2.81791	2.81656	2.81588	2.81554	2.80926
H1N1 08hr	4.1823	4.17596	4.13881	4.10891	4.0799	4.01899	3.97186	3.87473	3.81649
H1N1 24hr	5.06563	4.4598	4.45139	4.34816	4.31848	4.27558	4.26169	4.26169	4.25482	4.21459	4.21459	4.20805	4.20155	4.0972	4.0407	3.94665	3.75342
H1N1 48hr	4.46828	4.4598	4.43478	4.41038	4.38658	4.35572	4.34816	4.2826	4.26861	4.02978	3.52007
E	CD8 T CXCR4
Control	3.38543	3.31942	3.1525	3.11767	3.03332	3.0069	2.97824	2.97214	2.94928	2.94147	2.88738	2.85687	2.80152	2.80056	2.80002	2.79996	2.77847	2.76234	2.74445	2.74294	2.70617	2.70215	2.67744	2.65119	2.64932	2.64034	2.64014	2.63305	2.63245	2.63159	2.62675	2.60916	2.60656	2.59735	2.58689	2.5838	2.58293	2.57023	2.56295	2.55552	2.55516	2.55164	2.55076	2.5484	2.54128	2.53977	2.53937	2.53796	2.53784
H1N1 08hr	4.25482	4.248	4.22118	4.22118	4.17281	4.16967	4.06853	4.0407	3.99776	3.95164	3.95164	3.86554	3.86554	3.84293	3.83404	3.78233	3.7575	3.6531	3.38405	3.33317	3.29989	3.17978
H1N1 24hr	4.94085	4.47684	4.46828	4.45139	4.41845	4.37877	4.35572	4.35572	4.3332	4.31119	4.15721	4.15721	3.94168
H1N1 48hr	4.50298	4.49419	4.48548	4.45139	4.42658	4.36334	4.32581	4.30397	3.98732
F	PBMC Counts in Media Channels
-H1N1	+H1N1	+CXCR4i
72201.5	41688	54898
70449.5	31193.5	81581
70068.5	42478	50710
65145.5	32387.5
67974	31078
G	NK Activation Markers
CD69 FC	-H1N1	+H1N1	+CXCR4i		NKG2D FC	-H1N1	+H1N1	+CXCR4i		NKp44 FC	-H1N1	+H1N1	+CXCR4i
	0.767094	1.61752	2.58547			0.841537	1.44437	1.63857			0.991903	1.51822	1.66802
	0.989316	1.93162	1.94017			1.03574	1.63048	1.38368			1.02429	1.06478	1.8583
	0.850427	1.39744	1.36539			1.01146	1.45651	1.23399			1.04049	1.68826	1.88664
	1.20086	1.55342				0.942684	1.39986				0.838057	1.34818
	1.19231	1.59402				1.15711	1.33513				1.10122	1.25101
H	CD8T Activation Markers
CD25 FC	-H1N1	+H1N1	+CXCR4i		CD69 FC	-H1N1	+H1N1	+CXCR4i		HLA-DR FC	-H1N1	+H1N1	+CXCR4i
	0.990991	1.57658	2.56757			0.879377	2.24903	2.8716			0.904645	1.72127	1.70171
	1.21622	2.79279	1.75676			1.01946	3.38521	2.31907			0.977995	1.73594	1.14425
	0.720721	1.8018	3.06306			1.1751	2.41245	1.93774			0.977995	1.52567	1.13936
	0.990991	2.97297				0.941634	2.39689				1.05624	2.5868
	1.08108	1.75676				0.894942	2.38132				1.09047	1.9022
GzmB FC	-H1N1	+H1N1	+CXCR4i		IFNg FC	-H1N1	+H1N1	+CXCR4i
	0.943293	1.3904	1.10687			1.26374	3.57143	4.01099
	1.15594	1.40131	0.965104			0.879121	3.57143	2.41758
	1.0578	1.33042	1.30316			0.824176	2.30769	4.34066
	0.888768	1.47764				1.31868	2.47253
	0.954198	1.35769				0.714286	2.08791
I	Interstitium, 72hpi
IL-1b	-H1N1	+H1N1	+CXCR4i		TNFa	-H1N1	+H1N1	+CXCR4i		GM-CSF	-H1N1	+H1N1	+CXCR4i		IL-10	-H1N1	+H1N1	+CXCR4i
	99.771	126.869	92.904			37.074	58.397	42.194			224.92	223.54	174.66			228.911	352.744	179.013
	73.084	134.773	93.264			42.423	61.988	44.363			160.11	261.23	199.77			252.256	366.235	225.402
	115.65	203.471	65.674			34.762	85.668	44.982			210.14	266.29	182.17			212.913	498.41	174.977
	112.665	128.006	89.785			44.924	54.119	31.031			177.97	290.74	203.11			325.791	364.419	238.522
	84.087	131.902	87.138			28.339	58.227	39.099			233.11	300.58	210.07			177.827	366.609	195.583
	115.077	196.56	94.464			48.81	55.219	34.778			220.05	317.03	211.02			167.448	364.661	203.371
	110.348	128.457	90.592			42.432	74.033	33.295			186.28	284.49	231.08			333.127	449.542	234.222
	103.351	133.248	71.723			51.053	60.96	25.08			133.15	265.69	198.63			321.045	370.751	213.088
	117.303	155.343	62.903			31.837	50.014	30.119			200.74	258.4	132.16			298.202	351.625	136.914
	114.618	154.406	78.844			28.293	51.44	33.873			139.49	278.39	229.85			303.525	404.93	252.612
IP-10	-H1N1	+H1N1	+CXCR4i		IFN-L1	-H1N1	+H1N1	+CXCR4i		IFN-L2/3	-H1N1	+H1N1	+CXCR4i		IFN-a2	-H1N1	+H1N1	+CXCR4i
	5.504	572.447	688.866			28.14	344.87	426.99			4.447	37.302	58.194			12.011	15.465	20.14
	3.073	293.574	815.515			27.99	160.74	474.24			3.366	16.985	65.193			12.587	15.865	20.426
	2.928	278.085	820.829			21.76	116.61	510.96			3.366	14.095	61.915			11.244	15.316	21.245
	2.328	581.471	736.861			25.07	341.08	459.51			3.366	43.278	80.887			10.461	15.84	17.716
	2.91	314.058	602.879			25.27	161.1	421.09			3.366	21.879	102.566			7.867	11.956	14.628
	4.499	593.856	632.004			24.55	271.87	426.75			3.895	30.119	50.839			11.521	14.116	14.3
	4.534	319.456	836.865			21.67	191.76	421.71			3.366	23.858	53.202			9.89	12.57	15.305
	3.689	442.466	955.304			22.64	82.47	490.44			3.397	14.433	48.435			9.89	12.688	11.647
	1.788	329.564	661.075			21.67	178.33	557.2			3.366	21.647	61.84			8.988	13.592	10.578
	6.747	250.951	931.034			23.12	225.64	582.48			3.366	21.365	102.576			7.608	13.956	13.464
J	Airway H1N1 Count
Untreated	Tamiflu	TNFai	IL-1βi	CXCR4i
92	98	73	95	61
136	114	76	134	23
183	92	41	222	20
161	103	36	246	30
113	37	37	264	38
125	39	40	240	67
62	35	108	409	90
84	31	174	331	60
72	36	269	306	35
87	32	248	259	86
47	30	197	269	73
34	33	121	256	68
184	90	31	237	28
199	46	97	215	72
232	19	167	274	110
230	10	217	290	37
238	12	228	240	53
242	5	189	191	37
K	Vasculature H1N1 Count
Untreated	Tamiflu	TNFai	IL-1βi	CXCR4i
84	36	70	75	13
73	43	69	99	20
75	36	57	106	11
86	61	64	81	12
70	62	31	70	30
158	44	36	108	11
127	34	37	59	15
83	4	21	65	31
91	7	47	54	20
91	3	64	37	32
60	4	38	32	21
63	3	33	62	22
189	51	68	131	38
165	57	114	206	10
128	39	114	232	26
163	14	68	227	34
171	43	63	154	12
167	64	32	128	33
191	10	66		45
200	5	53		13
204	2	23		9
217	2	33		27
229	5	38		50
183	5	31		36
[truncated: 1,059 more columns]
