# Supplementary material for: An immune-competent lung-on-a-chip for modelling the human severe influenza infection response
Source: Nat Biomed Eng. 2025 Sep 23;10(5):897–919. doi: 10.1038/s41551-025-01491-9 (PMC12969995; doi:10.1038/s41551-025-01491-9)
Supplement: Supplementary file 12 — Statistical source data for plots in Extended Data Fig. 1. [file 41551_2025_1491_MOESM12_ESM.xlsx]

## Sheet: Sheet1
Extended Figure 1
(c)
	AM	D0 Mφ	IM
Cluster 1	19.7	0	80.3
Cluster 2	68.7	1.61	29.7
Cluster 3	99.86	0.14	0
Cluster 4	99	0	1
Cluster 5	0.16	99.8	0.04
Cluster 6	83.5	0	16.5
