# Supplementary material for: An immune-competent lung-on-a-chip for modelling the human severe influenza infection response
Source: Nat Biomed Eng. 2025 Sep 23;10(5):897–919. doi: 10.1038/s41551-025-01491-9 (PMC12969995; doi:10.1038/s41551-025-01491-9)
Supplement: Supplementary file 13 — Statistical source data for plots in Extended Data Fig. 2. [file 41551_2025_1491_MOESM13_ESM.xlsx]

## Sheet: Sheet1
Extended Figure 2
(c)
	Day 0 DC	IC-LOC DC
Cluster 1	99.2	0.84
Cluster 2	0	100
Cluster 3	0	100
Cluster 4	0.94	100
