# Supplementary material for: An immune-competent lung-on-a-chip for modelling the human severe influenza infection response
Source: Nat Biomed Eng. 2025 Sep 23;10(5):897–919. doi: 10.1038/s41551-025-01491-9 (PMC12969995; doi:10.1038/s41551-025-01491-9)
Supplement: Supplementary file 14 — Statistical source data for plots in Extended Data Fig. 3. [file 41551_2025_1491_MOESM14_ESM.xlsx]

## Sheet: Sheet1
Extended Figure 3
(c)
	Not Perfusable	Partially Perfusable	Fully Perfusable
A	6.66667	16.6667	76.6667
B	5.40541	24.3243	70.2703
C	0	5.55556	94.4444
D	5.26316	5.26316	89.4737
E	6.25	12.5	81.25
F	4.7619	9.52381	85.7143
G	11.5385	11.5385	76.9231
H	9.09091	9.09091	81.8182
Cumulative	6.34921	13.2275	80.4233
