# Supplementary material for: An immune-competent lung-on-a-chip for modelling the human severe influenza infection response
Source: Nat Biomed Eng. 2025 Sep 23;10(5):897–919. doi: 10.1038/s41551-025-01491-9 (PMC12969995; doi:10.1038/s41551-025-01491-9)
Supplement: Supplementary file 15 — Statistical source data for plots in Extended Data Fig. 4. [file 41551_2025_1491_MOESM15_ESM.xlsx]

## Sheet: Sheet1
Extended Figure 4
(a) CD3+ T cells
CD25			CD69			HLA-DR
Day 0	IC-LOC		Day 0	IC-LOC		Day 0	IC-LOC
4.99	3.11		0.064	0.166		6.82	3.33
4.91	3.11		0.054	0.176		6.45	3.84
4.51	2.66		0.079	0.263		6.54	3.81
5.02	3.02		0.045	0.194		6.24	4.07
5.44	2.85		0.085	0.154		6.33	3.24
Granzyme B			IFN-g
Day 0	IC-LOC		Day 0	IC-LOC
5.09	3.43		0.91	2.04
5	3.48		0.93	1.63
5.71	3.12		0.88	1.52
4.27	3.62		0.53	1.84
2.72	3.92		0.43	1.92
(b) CD56+ NK cells
CD25			CD69			HLA-DR
Day 0	IC-LOC		Day 0	IC-LOC		Day 0	IC-LOC
1.53	21.9		0.028	3.59		73.5	14.7
1.69	24.4		0.09	4.63		74.1	17
1.45	26.7		0.028	5.58		74.3	12.8
2.1	27.6		0.22	3.98		78.6	18.4
2.26	25.4		0.12	5.62		79.5	15
Granzyme B			NKG2D			NKp44
Day 0	IC-LOC		Day 0	IC-LOC		Day 0	IC-LOC
17.5	5.08		12.2	5.57		7.12	22.9
16.7	6.23		12.3	6.77		7.48	18.3
17.6	5.31		13.2	5.52		7.4	23.6
10.5	5.69		10.4	6.65		4.42	18.8
6.24	6.66		10.6	6.56		2.34	17.6
