# Supplementary material for: An immune-competent lung-on-a-chip for modelling the human severe influenza infection response
Source: Nat Biomed Eng. 2025 Sep 23;10(5):897–919. doi: 10.1038/s41551-025-01491-9 (PMC12969995; doi:10.1038/s41551-025-01491-9)
Supplement: Supplementary file 16 — Statistical source data for plots in Extended Data Fig. 5. [file 41551_2025_1491_MOESM16_ESM.xlsx]

## Sheet: Sheet1
Extended Figure 5
(a) LOC log(Papp)
-H1N1	+H1N1
-6.70368	-5.21599
-6.34059	-5.13425
-6.55165	-5.26966
(b) IC-LOC log(Papp)
-H1N1	+H1N1
-5.85575	-6.64191
-6.45072	-5.5692
-5.4701	-5.30217
