# Supplementary material for: An immune-competent lung-on-a-chip for modelling the human severe influenza infection response
Source: Nat Biomed Eng. 2025 Sep 23;10(5):897–919. doi: 10.1038/s41551-025-01491-9 (PMC12969995; doi:10.1038/s41551-025-01491-9)
Supplement: Supplementary file 17 — Statistical source data for plots in Extended Data Fig. 6. [file 41551_2025_1491_MOESM17_ESM.xlsx]

## Sheet: Sheet1
Extended Figure 6
(c) Plot Profiles
Image 1								Image 2
Distance (pixels)	Vessel 1	PBMC 1	Vessel 2	PBMC 2	Vessel 3	PBMC 3		Distance (pixels)	Vessel 1	PBMC 1	Vessel 2	PBMC 2
0	45.375	3.1667	54.25	0	0	0		0	0.6	0	2.7619	0
1	48.0833	2.9167	63.2917	0	0	0		1	0.0667	0	1.4286	0
2	45.4583	0	57.2083	0	0	0		2	0	0	2	0.4074
3	39.9583	0	45.1667	0	0	0		3	0	0	0.9524	0
4	34.2917	0	26.625	0	0	0		4	0	0	1.8571	0
5	31.4167	0	16.9583	0	0	0		5	0	0	1.5238	0
6	26.5	0	11.25	0	0	0		6	0	0	0.9524	0
7	20.5417	0	10.4583	0	0	0		7	0	0	1.7143	0
8	16.125	0.0417	10.9167	0	0	0		8	0	0	1.9048	0
9	12.0417	0	10.1667	0	0	0		9	0	0	1.4286	0
10	12.5	0	9.4167	0	0	0		10	0	0	0.5714	0
11	12.4583	0	9.125	0	0	0		11	0	0	0.1905	0
12	13.4583	0.3333	8.5833	0	0	0		12	0	0	0.1429	0
13	10.9167	0	9.375	0	0	0		13	0	0.3333	0.4762	0
14	11.6667	0	8.6667	0	0	0		14	0.4	0.7	3.7143	0
15	8.625	0	6.9167	0	0	0		15	2.6	14.9333	11.3333	0
16	9.0417	0	6.5	0	0	0		16	3.0667	43.9667	26.3333	0
17	7.3333	0	8.7917	0	0	0		17	3.7	60.0333	52.5238	0
18	7.5417	0	7.875	0	0.963	0		18	6.1333	64.8667	75.4286	0
19	8.75	0	11.3333	0.4583	1.963	0		19	13.2	62.9333	80.0476	0
20	11.25	0	12.5	0	2.2963	0		20	27.6667	36.5667	80.2381	0
21	14.9583	0	18.1667	0.2083	1.1111	0		21	50.0667	8.9667	71.2857	0
22	23.25	0	20.1667	0.75	0.1481	0		22	72.7	0	59.0952	0
23	35.0833	0	20.0833	1.2083	0	0		23	83.4333	0	46.2857	0
24	54.75	0	24.375	16.5833	0.0741	0		24	83.4	0	35.381	0
25	69.5	0	29.5417	52	0.3333	0.4815		25	84.0333	0	32.5238	0
26	73.8333	0	32.7917	78.0417	0.5185	8.963		26	81.4667	0	38.0476	0
27	71.3333	0	40.625	80.0833	2.1111	25.963		27	78.0667	0	34.7143	0
28	74.0417	0	44.7083	63.75	6.7407	42.6667		28	71.9333	0	31.7143	0
29	68.6667	0	46.0417	29.25	15.2222	45.7407		29	56.2667	0	26.7619	0
30	56.7083	0	41.5417	4.5417	26	22.8889		30	45.6	0	17.2381	0
31	46.4583	0.4583	37.1667	0	33	8.2593		31	47.1333	0	8.2857	0
32	30.5	0	29.5833	0	32.7778	1		32	52.0333	0	3.1429	0
33	14.3333	0	21.5	0	31.4444	0		33	60	0	2.7619	0
34	4.625	0.2917	11.1667	0	27.8889	0		34	60.4	0	1.9524	0
35	3.375	2.0833	6.0833	0	22.5926	0		35	55.8667	0	3.3333	0
36	3.9167	17.875	2.4167	0	17.2963	0		36	45.0333	0	7.0952	0
37	2.875	53.5417	1.1667	0	15.7778	0		37	35.5667	0	10.1429	0
38	3.125	74.3333	1.3333	0	13.6667	0		38	34.4333	0	14.4286	0
39	3	76.5	2.25	0	15.6296	0		39	38.5667	0	17.1429	0
40	2	79.1667	1	0	15.0741	0		40	52.8333	0	18.1905	0
41	1.3333	49.5	1.9583	0	14.8148	0		41	68.2667	0	23.8571	0.3704
42	1.9583	18.4583	1.1667	0	13.9259	0		42	90.5333	0	27.4762	0
43	1.25	1.875	0.8333	0	13.037	0		43	97.9	0	39.3333	0
44	2.3333	0	0.1667	0	15.5556	0		44	88.6333	0	58.0952	5.3333
45	1.4167	0	0.6667	0	19.5926	0		45	74.8333	0	63.9524	20.2963
46	0.75	0	0.9167	0	24.6667	0		46	59.7333	0	44.8095	29.2593
47	0.5	0	0.6667	0	27.4074	0		47	42.0333	0	30.381	33.6667
48	1.1667	0	0.4167	0	29.8889	0		48	24.1	0	30.0476	29.2222
49	0.25	0	0.0833	0	29.2963	0		49	12.2333	0	28.1905	20
50	0.3333	0	0	0	35.7407	0		50	4.5667	0	28.4762	5.9259
51	1.5833	0	0	0	44.8519	0		51	0.9333	0	30.9048	0
52	1.9583	0	0	0	54.8889	0		52	0	0	32.8571	0
53	1.4167	0	0	0	60.5926	0		53	0	0	35.2381	0
54	2.125	0	0	0	72.9259	0		54	0	0	39.381	0
55	2.0417	0	0	0	81.4815	0		55	0	0	40.4286	0
56	1.6667	0	0	0	89.1852	0		56	0	0	39	0
								57	0	0	36.7619	0
								58	0	0	33.7143	0
								59	0	0	34.8095	0
								60	0	0	36.6667	0
