# Supplementary material for: An immune-competent lung-on-a-chip for modelling the human severe influenza infection response
Source: Nat Biomed Eng. 2025 Sep 23;10(5):897–919. doi: 10.1038/s41551-025-01491-9 (PMC12969995; doi:10.1038/s41551-025-01491-9)
Supplement: Supplementary file 18 — Statistical source data for plots in Extended Data Fig. 9. [file 41551_2025_1491_MOESM18_ESM.xlsx]

## Sheet: Sheet1
Extended Figure 9
(b) CD4 T Expression Profiles
CD25			CD69			HLA-DR
-H1N1	+H1N1		-H1N1	+H1N1		-H1N1	+H1N1
2.56	2.71		3.55	16.8		4.2	5.32
3.25	2.85		6.78	24.5		4.53	7.01
2.54	2.4		7.75	15.7		4.2	6.23
3.27	3.53		9.39	21.7		5.32	10
2.7	2.78		7.59	14.9		4.21	5.55
2.95	3.16		6.4	17.5		5.01	7.3
IFN-g			Granzyme B
-H1N1	+H1N1		-H1N1	+H1N1
3.11	6.55		0.85	1.41
1.23	5.21		1.27	1.18
6.32	8.78		0.8	1.18
2.17	8.76		1.06	1.59
3.5	14.4		1.21	1.82
2.48	5.11		0.91	1.75
(c) CD8 T Expression Profiles
CD25			CD69			HLA-DR
-H1N1	+H1N1		-H1N1	+H1N1		-H1N1	+H1N1
0.22	0.28		12.1	28.3		1.85	2.94
0.27	0.35		19.8	37.7		2	3.55
0.4	0.62		16.2	29		2	3.12
0.16	0.4		16.1	36.3		2.16	5.29
0.22	0.66		15	27.4		2.03	3.52
0.24	0.39		15	27.8		2.23	3.89
IFN-g			Granzyme B
-H1N1	+H1N1		-H1N1	+H1N1
2.93	5.96		20.3	27.2
1.25	4.72		24.7	27.8
5.45	7.69		23.6	27.4
1.72	7.91		24.5	31
3.2	12		25.1	28.8
2.24	4.69		23.6	26.1
(d) NK Expression Profiles
CD25			CD69			HLA-DR
-H1N1	+H1N1		-H1N1	+H1N1		-H1N1	+H1N1
21.9	53.2		3.59	5.66		14.7	19.4
24.4	50.6		4.63	7.57		17	23.3
26.7	50.7		6.06	9.04		12.8	17.7
27.6	56.1		3.98	6.54		18.4	16.9
25.4	51.4		5.62	7.46		12.7	21.8
33.5	51.1		5.58	7.27		15	18.7
Granzyme B			NKG2D			NKp44
-H1N1	+H1N1		-H1N1	+H1N1		-H1N1	+H1N1
3.18	6.66		5.57	35.7		22.9	29
6.23	6.38		6.77	30.4		18.3	21.7
5.31	6.55		5.52	40.3		23.6	35.7
5.69	8.47		5.38	36		18.8	28.6
5.29	6.17		6.56	34.6		17.6	22.8
5.08	7.34		6.65	33		23.7	27
