# Supplementary material for: An immune-competent lung-on-a-chip for modelling the human severe influenza infection response
Source: Nat Biomed Eng. 2025 Sep 23;10(5):897–919. doi: 10.1038/s41551-025-01491-9 (PMC12969995; doi:10.1038/s41551-025-01491-9)
Supplement: Supplementary file 19 — Statistical source data for plots in Extended Data Fig. 10. [file 41551_2025_1491_MOESM19_ESM.xlsx]

## Sheet: Sheet1
Extended Figure 10
(c) Secreted Signaling Pathway Distance
ANGPT	14.3128
COMPLEMENT	13.7134
MIF	12.3914
GDF	12.1548
IGF	11.0605
CXCL	10.8399
SEMA3	10.0644
MK	9.62221
PARs	8.55525
CCL	8.06219
EGF	7.66479
VISFATIN	7.24428
IL1	6.44706
TNF	6.34689
ANNEXIN	6.08242
GALECTIN	5.21848
PDGF	5.08694
FGF	4.73168
GAS	4.40243
ANGPTL	3.54374
BMP	3.45787
CALCR	1.20827
VEGF	0.661963
SPP1	0.63803
(e) Interstitial CXCL12
IC-LOC, MOI=0	IC-LOC, MOI=10
9.268	17.52
9.201	17.968
12.071	17.254
11.595	15.474
11.467	15.582
14.225	14.14
10.582	21.682
10.958	18.988
10.041	23.24
7.735	19.655
12.055	15.838
11.608	13.708
11.39	12.663
11.493	14.804
11.397	14.748
11.095	13.088
13.123	12.258
12.6	14.816
14.766	17.747
13.586	12.622
13.537	12.589
12.843	14.458
12.849	18.397
13.069	15.951
7.653	13.424
7.843	13.621
8.34	16.634
8.446	16.356
8.771	14.266
9.107	14.947
11.165	19.759
9.538	13.83
(f) Airway Permeability, FITC Dextran
MOI = 0	MOI = 10	MOI =10 +AMD3100
224.909	245.894	237
243.624	201.463	204
189.022	160.236	223
